# Supplementary material for: Spark Plasma Sintering of Pristine and Transition Metal-Doped Ti2AlC MAX Phases
Source: Materials (Basel). 2025 Apr 25;18(9):1957. doi: 10.3390/ma18091957 (PMC12072480; doi:10.3390/ma18091957)
Supplement: Supplementary file 1 [file materials-18-01957-s001.zip]

Archive with 1 entries (1 files):
- materials-3557672-supplementary.pdf
